# Supplementary material for: Fabrication of Transparent and Conductive SWCNT/SiO2 Composite Thin-Film by Photo-Irradiation of Molecular Precursor Films
Source: Nanomaterials (Basel). 2021 Dec 16;11(12):3404. doi: 10.3390/nano11123404 (PMC8707605; doi:10.3390/nano11123404)
Supplement: Supplementary file 1 [file nanomaterials-11-03404-s001.zip]

Archive with 1 entries (1 files):
- nanomaterials-1471955-supplementary.pdf
